# Supplementary material for: Correlation between dietary factors and Parkinson’s disease revealed by the analysis of Mendelian randomization
Source: Front Nutr. 2024 May 22;11:1273874. doi: 10.3389/fnut.2024.1273874 (PMC11151297; doi:10.3389/fnut.2024.1273874)
Supplement: Supplementary file 1 [file Table_1.XLSX]

## Sheet: Sheet1
Exposure	Method	nSNP	OR(95%CI)	P-value	or	or_lci95	or_uci95	Heterogeneity	Pleiotropy	MR-PRESSO	IEU ID
Broad bean intake	Inverse variance weighted	67	0.967(0.939-0.996)	0.024	0.967	0.939	0.996	0.133	0.577	0.028(raw, 0 outliers)	ieu-b-7_20230704170629
	MR Egger	67	0.947(0.877-1.023)	0.174	0.947	0.877	1.023	0.121
	Weighted median	67	0.981(0.942-1.021)	0.342	0.981	0.942	1.021
	Weighted mode	67	0.982(0.928-1.039)	0.525	0.982	0.928	1.039
Bap intake	Inverse variance weighted	12	0.922(0.86-0.989)	0.023	0.922	0.86	0.989	0.555	0.591	0.034(raw, 0 outliers)	ieu-b-7_20230704170345
	MR Egger	12	0.999(0.747-1.334)	0.993	0.999	0.747	1.334	0.493
	Weighted median	12	0.918(0.832-1.014)	0.091	0.918	0.832	1.014
	Weighted mode	12	0.909(0.777-1.063)	0.256	0.909	0.777	1.063
Red wine intake	Inverse variance weighted	15	1.031(1.001-1.062)	0.044	1.031	1.001	1.062	0.408	0.284	0.064(raw, 0 outliers)	ieu-b-7_20230704165714
	MR Egger	15	0.905(0.719-1.139)	0.412	0.905	0.719	1.139	0.425
	Weighted median	15	1.021(0.98-1.064)	0.316	1.021	0.98	1.064
	Weighted mode	15	1.011(0.957-1.068)	0.696	1.011	0.957	1.068
Non-oily fish intake	Inverse variance weighted	11	0.772(0.107-5.57)	0.797	0.772	0.107	5.57	<0.001	0.347	0.637(outlier corrected, 1 outliers)	ieu-b-7_20230704154217
	MR Egger	11	79.899(0.007-940651.526)	0.384	79.899	0.007	940652	<0.001
	Weighted median	11	1.211(0.241-6.069)	0.816	1.211	0.241	6.069
	Weighted mode	11	2.852(0.373-21.803)	0.336	2.852	0.373	21.803
Dried fruit intake	Inverse variance weighted	41	2.019(1.052-3.875)	0.035	2.019	1.052	3.875	0.019	0.598	0.041(raw, 0 outliers)	ieu-b-7_20230704171202
	MR Egger	41	0.923(0.048-17.782)	0.958	0.923	0.048	17.782	0.016
	Weighted median	41	1.371(0.606-3.106)	0.449	1.371	0.606	3.106
	Weighted mode	41	0.969(0.217-4.327)	0.967	0.969	0.217	4.327
Cereal intake	Inverse variance weighted	37	1.248(0.654-2.382)	0.502	1.248	0.654	2.382	0.026	0.741	0.506(raw, 0 outliers)	ieu-b-7_20230704164632
	MR Egger	37	0.776(0.044-13.695)	0.864	0.776	0.044	13.695	0.021
	Weighted median	37	0.951(0.439-2.059)	0.899	0.951	0.439	2.059
	Weighted mode	37	0.6(0.135-2.676)	0.507	0.6	0.135	2.676
Lamb/mutton intake	Inverse variance weighted	31	1.589(0.659-3.834)	0.303	1.589	0.659	3.834	0.071	0.796	0.311(raw, 0 outliers)	ieu-b-7_20230704155856
	MR Egger	31	1.012(0.03-33.751)	0.995	1.012	0.03	33.751	0.057
	Weighted median	31	1.928(0.623-5.965)	0.255	1.928	0.623	5.965
	Weighted mode	31	2.002(0.319-12.581)	0.465	2.002	0.319	12.581
Bread intake	Inverse variance weighted	26	0.534(0.21-1.356)	0.187	0.534	0.21	1.356	<0.001	0.298	0.740(outlier corrected, 2 outliers)	ieu-b-7_20230704162153
	MR Egger	26	4.593(0.078-269.628)	0.47	4.593	0.078	269.628	<0.001
	Weighted median	26	1.029(0.442-2.398)	0.947	1.029	0.442	2.398
	Weighted mode	26	1.224(0.383-3.913)	0.737	1.224	0.383	3.913
Processed meat intake	Inverse variance weighted	21	1.689(0.734-3.886)	0.218	1.689	0.734	3.886	0.062	0.426	0.232(raw, 0 outliers)	ieu-b-7_20230704151836
	MR Egger	21	8.485(0.159-454.121)	0.306	8.485	0.159	454.121	0.059
	Weighted median	21	2.615(0.929-7.365)	0.069	2.615	0.929	7.365
	Weighted mode	21	3.081(0.59-16.094)	0.197	3.081	0.59	16.094
Tea intake	Inverse variance weighted	39	1.199(0.812-1.772)	0.362	1.199	0.812	1.772	0.117	0.351	0.369(raw, 0 outliers)	ieu-b-7_20230704163555
	MR Egger	39	1.745(0.731-4.168)	0.218	1.745	0.731	4.168	0.117
	Weighted median	39	1.161(0.674-1.999)	0.59	1.161	0.674	1.999
	Weighted mode	39	1.107(0.616-1.99)	0.735	1.107	0.616	1.99
Pork intake	Inverse variance weighted	13	3.015(0.65-13.978)	0.159	3.015	0.65	13.978	0.086	0.073	0.184(raw, 0 outliers)	ieu-b-7_20230704155724
	MR Egger	13	0(0-3.001)	0.111	0	0	3.001	0.229
	Weighted median	13	1.942(0.331-11.398)	0.462	1.942	0.331	11.398
	Weighted mode	13	1.11(0.065-18.875)	0.944	1.11	0.065	18.875
Fresh fruit intake	Inverse variance weighted	52	1.025(0.526-1.997)	0.943	1.025	0.526	1.997	0.246	0.754	0.943(raw, 0 outliers)	ieu-b-7_20230704163901
	MR Egger	52	1.46(0.145-14.644)	0.749	1.46	0.145	14.644	0.219
	Weighted median	52	0.674(0.255-1.781)	0.426	0.674	0.255	1.781
	Weighted mode	52	0.618(0.137-2.793)	0.534	0.618	0.137	2.793
Beef intake	Inverse variance weighted	15	1.443(0.423-4.925)	0.558	1.443	0.423	4.925	0.023	0.095	0.830(outlier corrected, 1 outliers)	ieu-b-7_20230704152718
	MR Egger	15	0.004(0-2.688)	0.121	0.004	0	2.688	0.071
	Weighted median	15	1.422(0.356-5.676)	0.619	1.422	0.356	5.676
	Weighted mode	15	2.431(0.176-33.515)	0.518	2.431	0.176	33.515
Oily fish intake	Inverse variance weighted	58	1.532(0.985-2.381)	0.058	1.532	0.985	2.381	0.087	0.124	0.063(raw, 0 outliers)	ieu-b-7_20230704154852
	MR Egger	58	0.4(0.07-2.284)	0.307	0.4	0.07	2.284	0.114
	Weighted median	58	1.605(0.867-2.972)	0.132	1.605	0.867	2.972
	Weighted mode	58	1.71(0.723-4.045)	0.227	1.71	0.723	4.045
Cheese intake	Inverse variance weighted	59	1.012(0.631-1.625)	0.959	1.012	0.631	1.625	<0.001	0.153	0.960(raw, 0 outliers)	ieu-b-7_20230704162608
	MR Egger	59	4.002(0.589-27.201)	0.162	4.002	0.589	27.201	<0.001
	Weighted median	59	0.951(0.551-1.644)	0.858	0.951	0.551	1.644
	Weighted mode	59	0.727(0.222-2.382)	0.6	0.727	0.222	2.382
