# Supplementary material for: Correlation between dietary factors and Parkinson’s disease revealed by the analysis of Mendelian randomization
Source: Front Nutr. 2024 May 22;11:1273874. doi: 10.3389/fnut.2024.1273874 (PMC11151297; doi:10.3389/fnut.2024.1273874)
Supplement: Supplementary file 2 [file Table_2.XLSX]

## Sheet: bap intake and gut microbiota
outcome	exposure	method	nsnp	b	se	pval	lo_ci	up_ci	or	or_lci95	or_uci95	id
Gut bacterial pathway abundance (PWY.5188..tetrapyrrole.biosynthesis.I..from.glutamate.) || id:ebi-a-GCST90027546	Bap intake	Inverse variance weighted	7	1.17197	0.499206	0.0188917	0.193523	2.15041	3.22834	1.21352	8.5884	ebi-a-GCST90027546
Gut microbiota abundance (k_Bacteria.p_Bacteroidetes.c_Bacteroidia.o_Bacteroidales.f_Porphyromonadaceae.g_Parabacteroides.s_Parabacteroides_goldsteinii) || id:ebi-a-GCST90027767	Bap intake	Inverse variance weighted	7	2.08093	1.05873	0.0493569	0.00581882	4.15604	8.01192	1.00584	63.8184	ebi-a-GCST90027767
Gut microbiota abundance (k_Bacteria.p_Firmicutes.c_Clostridia.o_Clostridiales.f_Lachnospiraceae.g_Roseburia.s_Roseburia_hominis) || id:ebi-a-GCST90027854	Bap intake	Inverse variance weighted	7	1.04308	0.520617	0.0451193	0.0226681	2.06349	2.83794	1.02293	7.87338	ebi-a-GCST90027854
Gut bacterial pathway abundance (PWY.5189..tetrapyrrole.biosynthesis.II..from.glycine.) || id:ebi-a-GCST90027547	Broad bean intake	Inverse variance weighted	6	1.93321	0.769792	0.0120272	0.424421	3.442	6.91168	1.5287	31.2495	ebi-a-GCST90027547
Gut bacterial pathway abundance (PWY.7446..sulfoglycolysis) || id:ebi-a-GCST90027626	Broad bean intake	Inverse variance weighted	5	3.57564	1.43992	0.0130202	0.753392	6.39789	35.7175	2.12419	600.577	ebi-a-GCST90027626
Gut bacterial pathway abundance (PWY.7315..dTDP.N.acetylthomosamine.biosynthesis) || id:ebi-a-GCST90027620	Broad bean intake	Inverse variance weighted	4	2.44007	1.13508	0.0315792	0.215321	4.66483	11.4739	1.24026	106.147	ebi-a-GCST90027620
Gut bacterial pathway abundance (RIBOSYN2.PWY..flavin.biosynthesis.I..bacteria.and.plants.) || id:ebi-a-GCST90027641	Broad bean intake	Inverse variance weighted	5	1.36974	0.665819	0.039665	0.0647311	2.67474	3.93432	1.06687	14.5086	ebi-a-GCST90027641
Gut bacterial pathway abundance (PWY.5918..superpathay.of.heme.biosynthesis.from.glutamate) || id:ebi-a-GCST90027562	Broad bean intake	Inverse variance weighted	3	2.37168	1.20725	0.0494684	0.00547135	4.73789	10.7154	1.00549	114.193	ebi-a-GCST90027562

## Sheet: gut microbiota and pd
outcome	exposure	method	nsnp	b	se	pval	lo_ci	up_ci	or	or_lci95	or_uci95
Parkinson's disease	Gut bacterial pathway abundance (PWY.5188..tetrapyrrole.biosynthesis.I..from.glutamate.)	MR Egger	8	0.100543	0.401833	0.810772	-0.68705	0.888136	1.10577	0.503058	2.4306
Parkinson's disease	Gut bacterial pathway abundance (PWY.5188..tetrapyrrole.biosynthesis.I..from.glutamate.)	Weighted mode	8	-0.0453959	0.188702	0.816783	-0.415252	0.324461	0.955619	0.660174	1.38328
Parkinson's disease	Gut bacterial pathway abundance (PWY.5188..tetrapyrrole.biosynthesis.I..from.glutamate.)	Weighted median	8	-0.0248033	0.123388	0.840684	-0.266643	0.217036	0.975502	0.765946	1.24239
Parkinson's disease	Gut bacterial pathway abundance (PWY.5188..tetrapyrrole.biosynthesis.I..from.glutamate.)	Inverse variance weighted	8	0.000113115	0.0978235	0.999077	-0.191621	0.191847	1.00011	0.82562	1.21149
Parkinson's disease	Gut bacterial pathway abundance (PWY.5189..tetrapyrrole.biosynthesis.II..from.glycine.)	Weighted median	3	-0.153158	0.1468	0.296803	-0.440886	0.134569	0.857994	0.643466	1.14404
Parkinson's disease	Gut bacterial pathway abundance (PWY.5189..tetrapyrrole.biosynthesis.II..from.glycine.)	MR Egger	3	0.584759	0.504946	0.453456	-0.404936	1.57445	1.79456	0.667019	4.8281
Parkinson's disease	Gut bacterial pathway abundance (PWY.5189..tetrapyrrole.biosynthesis.II..from.glycine.)	Weighted mode	3	-0.169803	0.185485	0.456592	-0.533353	0.193748	0.843831	0.586634	1.21379
Parkinson's disease	Gut bacterial pathway abundance (PWY.5189..tetrapyrrole.biosynthesis.II..from.glycine.)	Inverse variance weighted	3	-0.053608	0.115638	0.642944	-0.280258	0.173042	0.947804	0.755589	1.18892
Parkinson's disease	Gut bacterial pathway abundance (PWY.5918..superpathay.of.heme.biosynthesis.from.glutamate)	Inverse variance weighted	3	0.17708	0.13147	0.178006	-0.0806015	0.434761	1.19373	0.922561	1.54459
Parkinson's disease	Gut bacterial pathway abundance (PWY.5918..superpathay.of.heme.biosynthesis.from.glutamate)	Weighted median	3	0.175705	0.162342	0.279114	-0.142486	0.493896	1.19209	0.8672	1.63869
Parkinson's disease	Gut bacterial pathway abundance (PWY.5918..superpathay.of.heme.biosynthesis.from.glutamate)	Weighted mode	3	0.18629	0.192559	0.435387	-0.191126	0.563705	1.20477	0.826029	1.75717
Parkinson's disease	Gut bacterial pathway abundance (PWY.5918..superpathay.of.heme.biosynthesis.from.glutamate)	MR Egger	3	-0.510192	0.993796	0.698057	-2.45803	1.43765	0.60038	0.0856032	4.21078
Parkinson's disease	Gut bacterial pathway abundance (PWY.7315..dTDP.N.acetylthomosamine.biosynthesis)	Inverse variance weighted	2	-0.0815948	0.119313	0.494056	-0.315448	0.152258	0.921645	0.729462	1.16446
Parkinson's disease	Gut bacterial pathway abundance (PWY.7446..sulfoglycolysis)	Weighted median	7	0.111241	0.0725736	0.125323	-0.0310028	0.253486	1.11766	0.969473	1.28851
Parkinson's disease	Gut bacterial pathway abundance (PWY.7446..sulfoglycolysis)	Inverse variance weighted	7	0.0824682	0.0606976	0.17425	-0.036499	0.201435	1.08596	0.964159	1.22316
Parkinson's disease	Gut bacterial pathway abundance (PWY.7446..sulfoglycolysis)	Weighted mode	7	0.140493	0.101953	0.217384	-0.0593353	0.340322	1.15084	0.942391	1.4054
Parkinson's disease	Gut bacterial pathway abundance (PWY.7446..sulfoglycolysis)	MR Egger	7	0.155376	0.334694	0.661993	-0.500625	0.811376	1.1681	0.606152	2.251
Parkinson's disease	Gut bacterial pathway abundance (RIBOSYN2.PWY..flavin.biosynthesis.I..bacteria.and.plants.)	Inverse variance weighted	2	-0.0103814	0.232358	0.964364	-0.465804	0.445041	0.989672	0.627631	1.56055
Parkinson's disease	Gut microbiota abundance (k_Bacteria.p_Bacteroidetes.c_Bacteroidia.o_Bacteroidales.f_Porphyromonadaceae.g_Parabacteroides.s_Parabacteroides_goldsteinii)	Inverse variance weighted	3	-0.132116	0.0671454	0.049113	-0.263721	-0.000510936	0.87624	0.768188	0.999489
Parkinson's disease	Gut microbiota abundance (k_Bacteria.p_Bacteroidetes.c_Bacteroidia.o_Bacteroidales.f_Porphyromonadaceae.g_Parabacteroides.s_Parabacteroides_goldsteinii)	Weighted median	3	-0.135181	0.0842115	0.108437	-0.300236	0.0298733	0.873558	0.740643	1.03032
Parkinson's disease	Gut microbiota abundance (k_Bacteria.p_Bacteroidetes.c_Bacteroidia.o_Bacteroidales.f_Porphyromonadaceae.g_Parabacteroides.s_Parabacteroides_goldsteinii)	Weighted mode	3	-0.142188	0.0977397	0.282971	-0.333758	0.0493816	0.867458	0.716227	1.05062
Parkinson's disease	Gut microbiota abundance (k_Bacteria.p_Bacteroidetes.c_Bacteroidia.o_Bacteroidales.f_Porphyromonadaceae.g_Parabacteroides.s_Parabacteroides_goldsteinii)	MR Egger	3	-0.503114	0.695009	0.601105	-1.86533	0.859104	0.604645	0.154845	2.36104
Parkinson's disease	Gut microbiota abundance (k_Bacteria.p_Firmicutes.c_Clostridia.o_Clostridiales.f_Lachnospiraceae.g_Roseburia.s_Roseburia_hominis)	MR Egger	5	-2.2813	0.998772	0.106532	-4.23889	-0.323706	0.102151	0.0144236	0.723463
Parkinson's disease	Gut microbiota abundance (k_Bacteria.p_Firmicutes.c_Clostridia.o_Clostridiales.f_Lachnospiraceae.g_Roseburia.s_Roseburia_hominis)	Weighted median	5	-0.140029	0.156737	0.371641	-0.447233	0.167175	0.869333	0.639395	1.18196
Parkinson's disease	Gut microbiota abundance (k_Bacteria.p_Firmicutes.c_Clostridia.o_Clostridiales.f_Lachnospiraceae.g_Roseburia.s_Roseburia_hominis)	Weighted mode	5	-0.162672	0.183433	0.42528	-0.522201	0.196858	0.84987	0.593213	1.21757
Parkinson's disease	Gut microbiota abundance (k_Bacteria.p_Firmicutes.c_Clostridia.o_Clostridiales.f_Lachnospiraceae.g_Roseburia.s_Roseburia_hominis)	Inverse variance weighted	5	-0.065836	0.140314	0.638923	-0.340852	0.209179	0.936284	0.711164	1.23267
